# Supplementary material for: Datasets for corporate social responsibility index of Jordanian industrial and service sector firms
Source: Data Brief. 2021 Nov 13;39:107574. doi: 10.1016/j.dib.2021.107574 (PMC8605178; doi:10.1016/j.dib.2021.107574)
Supplement: Supplementary file 1 [file mmc1.xlsx]

## Sheet: Sheet1
SYMBOL	year	Philanthropy	Community	Environment	ROA	ROE
ACDT	2018	0	0	0	-0.08351	-0.11944
ACDT	2017	1	1	0	3.18	2.35
ICAG	2018	0	0	0	0.00433	0.00657
ICAG	2017	0	1	1	29	12.34
IPCH	2018	0	0	0	-0.02707	-0.04905
IPCH	2017	1	1	0	0.1	0.8
JOIC	2018	1	1	0	0.03197	0.077
JOIC	2017	0	1	0	0.19	0.18
JOIR	2018	1	0	0	-0.02214	-0.025
JOIR	2017	1	1	1	3.28	3.7
MBED	2018	0	1	0	0.09528	0.116
MBED	2017	0	1	0	0.52	0.98
NATC	2018	0	0	0	-0.0726	-0.00188
NATC	2017	1	1	0	0.87	0.5
AEIN	2018	0	1	0	0.1472	-0.272
AEIN	2017	0	0	0	-0.5427	-0.37
UCIC	2018	1	1	0	0.0196	0.025
UCIC	2017	0	0	0	-10.976	-6.87
WRIE	2018	1	0	0	-0.0179	-0.0698
WRIE	2017	0	0	0	-4.33	-6.44
AQRM	2018	1	1	0	0.0286	0.0404
AQRM	2017	0	0	0	-3.98	-4.37
ASAS	2018	0	0	0	-0.0294	-0.0622
ASAS	2017	1	1	1	3.415	4.44
ASPM	2018	1	1	0	0.0519	0.062
ASPM	2017	0	1	1	6.2	8.8
JOPI	2018	0	0	0	0.0081	-0.0141
JOPI	2017	1	1	1	16.9	17.28
RMCC	2018	1	1	0	0.0476	0.0669
RMCC	2017	1	1	1	5.85	7.01
SHBA	2018	0	0	0	-0.21091	-0.29705
SHBA	2017	1	1	1	8.73	6.58
WOOD	2018	0	0	0	-0.1733	-0.2974
WOOD	2017	1	0	0	-1.298	-5.63
AIFF	2018	1	1	0	0.056	0.057
AIFF	2017	0	1	1	4	7.79
GENI	2018	0	1	0	0.06144	0.06907
GENI	2017	1	1	1	16.41	6.68
JODA	2018	0	1	0	0.06391	0.08
JODA	2017	0	1	1	1.316	0.43
JPPC	2018	1	1	0	0.003	0.00928
JPPC	2017	1	1	1	8.14	6.9
JVOI	2018	0	1	0	0.1812	0.2165
JVOI	2017	1	1	1	9.9	7.19
NATP	2018	0	0	0	-0.00755	-0.009
NATP	2017	1	1	1	5.62	0.98
NDAR	2018	0	1	0	0.03	0.035
NDAR	2017	0	0	0	-2.148	-0.49
SNRA	2018	1	1	0	0.0762	0.1392
SNRA	2017	0	1	1	22.37	14.91
UMIC	2018	1	1	0	0.0893	0.0996
UMIC	2017	0	0	0	-9.34	-21.79
AALU	2018	1	1	0	0.03603	0.0497
AALU	2017	0	1	1	6.07	2.11
APOT	2018	1	1	0	0.1	0.1
APOT	2017	0	1	1	6.82	2.22
GENM	2018	0	0	0	-0.6646	0.4973
GENM	2017	1	1	1	8.57	3.32
JOCM	2018	0	0	0	0	0.886
JOCM	2017	1	1	1	2.95	0.94
JOPH	2018	0	0	0	-0.04329	-0.06879
JOPH	2017	0	0	0	-3.907	-2.22
JOST	2018	0	0	0	-0.01481	-0.02476
JOST	2017	1	1	1	10.509	6.31
MANS	2018	1	1	0	0.13	0.54
MANS	2017	0	0	0	0.5	0.93
NAST	2018	0	1	0	0.05	0.14
NAST	2017	1	1	0	3	2.64
NATA	2018	0	0	0	0.01174	0.01657
NATA	2017	0	0	0	0.33	0.93
NCCO	2018	1	0	0	0.1161	0.138
NCCO	2017	0	1	1	9.74	6.55
TRAV	2018	0	0	0	-0.14335	-0.18331
TRAV	2017	0	0	0	-1.45	-4.18
EKPC	2018	0	0	0	0.089	0.122
EKPC	2017	1	1	1	4.505	5.83
ARWU	2018	0	0	0	-0.0584	-0.0667
ARWU	2017	0	0	0	-9.395	-23.63
CEIG	2018	0	0	0	-0.0528	-0.0834
CEIG	2017	1	0	1	1.33	5.73
ELZA	2018	1	1	0	-0.0585	-0.185
ELZA	2017	0	0	0	-0.21	-1.87
JOWM	2018	1	1	0	0.046	0.052
JOWM	2017	0	0	1	13.456	4.96
EICO	2018	1	1	0	0.245	0.529
EICO	2017	0	0	0	0.099	0.35
UTOB	2018	0	1	0	-0.0268	-0.1349
UTOB	2017	1	0	0	0.3	0.06
BIND	2018	1	0	0	0.084	0.07
BIND	2017	0	1	0	-1.74	-14.27
JDFS	2018	1	1	0	0.3867	0.4181
JDFS	2017	0	0	1	6.65	4.71
JITC	2018	1	1	0	0.0648	0.082
JITC	2017	0	0	1	16.47	12.29
JOTF	2018	0	0	0	0.066	0.123
JOTF	2017	1	1	1	2.935	0.04
OFTC	2018	0	0	0	0.035	0.044
OFTC	2017	1	1	1	6.07	3.68
SPTI	2018	0	0	0	-0.018	-0.026
SPTI	2017	0	1	1	9.79	6.7
AIEI	2018	1	0	0	0.0965	0.111
AIEI	2017	0	1	1	6.63	11.21
AIFE	2018	1	0	0	0.082	0.102
AIFE	2017	0	1	0	3.53	2.22
ITSC	2018	0	0	0	0.07	0.09
ITSC	2017	0	1	1	11.4	5.7
PEDC	2018	1	0	0	0.146	0.1944
PEDC	2017	0	1	1	7.35	11.77
PIEC	2018	1	0	0	0.141	0.188
PIEC	2017	0	1	1	13.78	18.86
ZEIC	2018	1	0	0	0.017	0.027
ZEIC	2017	1	1	0	1	1.82
ABMS	2018	1	0	0	-0.059	-0.072
ABMS	2017	0	1	1	6.61	4.29
CICO	2018	1	0	0	0.036	0.058
CICO	2017	0	1	1	4.6	8.92
IBNH	2018	1	0	0	-0.028	-0.042
IBNH	2017	0	0	0	-12.53	-5.57
ICMI	2018	0	0	0	0.0113	0.0152
ICMI	2017	1	1	1	0.5	4.29
AIHO	2018	1	0	0	0.015	0.021
AIHO	2017	0	1	1	5.53	7.54
JOHT	2018	1	0	0	0.0713	0.079
JOHT	2017	0	1	1	8.45	20.48
JPTD	2018	1	0	0	-0.085	-0.198
JPTD	2017	0	1	1	6.66	4.01
MALL	2018	1	0	0	0.016	0.018
MALL	2017	0	1	1	4.5	6.66
MDTR	2018	1	0	0	0.051	0.054
MDTR	2017	1	1	1	5.61	3.17
RICS	2018	0	0	0	-0.02	-0.025
RICS	2017	0	0	0	-6.7	-6.63
SURA	2018	0	0	0	-0.014	-0.015
SURA	2017	1	0	0	-7.356	-8.96
ZARA	2018	1	1	0	0.0315	0.036
ZARA	2017	0	1	1	4.18	5.5
PRES	2018	1	0	0	-0.11	-0.16
PRES	2017	1	0	0	0.26	0.51
CEBC	2018	0	0	0	-0.026	-0.058
CEBC	2017	0	1	1	6.8	2
JTEL	2018	1	1	0	0.038	0.089
JTEL	2017	0	0	0	-3.73	-5.95
ALFA	2018	1	1	0	0.059	0.07
ALFA	2017	0	1	0	0.38	0.87
ARAV	2018	0	0	0	-0.073	-0.172
ARAV	2017	0	0	0	-7.69	-10.01
JETT	2018	1	1	0	0.068	0.084
JETT	2017	0	0	0	-18.09	-17.2
MSFT	2018	0	0	0	0.025	0.04
MSFT	2017	1	1	1	6.5	5.55
NAQL	2018	0	0	0	-0.0131	-0.016
NAQL	2017	1	1	0	1.36	1.92
RJAL	2018	0	0	0	0.0004	0.003
RJAL	2017	1	1	1	1.56	0.72
RUMM	2018	0	0	0	-0.054	-0.07
RUMM	2017	1	1	1	3.8	5.5
SHIP	2018	0	1	0	0.09	0.1331
SHIP	2017	1	1	0	0.53	0.81
TRUK	2018	0	0	0	-0.613	-0.809
TRUK	2017	0	1	0	2.13	2.47
IREL	2018	1	1	0	0.017	0.315
IREL	2017	0	1	1	9.52	5.25
JOEP	2018	1	1	0	0.007	0.067
JOEP	2017	0	0	0	-5.11	-5.95
JOPT	2018	0	1	0	0.024	0.154
JOPT	2017	1	1	1	10.71	20.22
NAPT	2018	0	1	0	0.12	0.132
NAPT	2017	1	1	0	1.32	1.46
AIPC	2018	0	1	1	0.026	2.7
AIPC	2017	1	1	0	0.74	0.05
SITT	2017	0	0	0	-0.819	-2.67
SITT	2017	1	1	1	2.94	5.43
FOOD	2018	0	1	0	3.21	1.77
FOOD	2017	1	1	0	3.59	3.26
TRTR	2018	0	0	0	-16.089	-6.02
TRTR	2017	0	0	0	-2.626	-4.54
UGLT	2018	1	1	1	27.15	22.36
UGLT	2017	0	1	1	6.17	11.33
SIJC	2018	1	1	0	0.323	0.54
SIJC	2017	0	0	0	-1.74	-1.52
INOH	2018	0	1	0	0.19	0.31
INOH	2017	1	1	0	0.96	0.85
APCT	2018	0	0	0	-1.84	-4.84
APCT	2017	0	0	0	-5.69	-6.85
PERL	2018	0	1	1	3.82	4.57
PERL	2017	1	1	0	0.45	0.35
UCVO	2018	0	0	0	0.33	-6.09
UCVO	2017	1	1	0	0.55	0.67
JMCO	2018	0	0	0	-91.9	-36.7
JMCO	2017	0	1	1	6.34	5.63
INTI	2018	0	1	1	4.08	4.58
INTI	2017	1	1	1	2.19	0.53
SLCA	2018	0	0	0	-2.31	-12.98
SLCA	2017	1	1	0	1.54	1.13
JOSE	2018	0	0	0	-0.0575	-12.15
JOSE	2017	0	1	0	0.61	0.49
JNCC	2018	1	1	1	6.09	11.2
JNCC	2017	0	1	0	3.64	1.82
WOOL	2018	0	1	1	9.22	11.2
WOOL	2017	1	1	1	3.06	8.76
